# Supplementary material for: A Comparative Study of Mesenchymal Stem Cell-Derived Extracellular Vesicles’ Local and Systemic Dose-Dependent Administration in Rat Spinal Cord Injury
Source: Biology (Basel). 2022 Dec 19;11(12):1853. doi: 10.3390/biology11121853 (PMC9775578; doi:10.3390/biology11121853)
Supplement: Supplementary file 1 [file biology-11-01853-s001.zip]

Archive with 1 entries (1 files):
- biology-2019927-supplementary.pdf
